# Supplementary material for: Survivability and proliferation of microorganisms in bentonite with implication to radioactive waste geological disposal: strong effect of temperature and negligible effect of pressure
Source: World J Microbiol Biotechnol. 2023 Dec 10;40(1):41. doi: 10.1007/s11274-023-03849-0 (PMC10710388; doi:10.1007/s11274-023-03849-0)
Supplement: Supplementary file 1 — Supplementary material 1 (XLSX 25.9 kb) [file 11274_2023_3849_MOESM1_ESM.xlsx]

## Sheet: Sample_depth
Pressure experiment	Number of reads		Temperature experiment	Number of reads
10MPa_0w_con1_K1	11733		T60_4w_con2_K1	16311
10MPa_0w_con2_K1	28598		T60_4w_con1_K1	14297
10MPa_2w_con1_K1	7932		T60_4w_1_K1	8591
10MPa_2w_con2_K1	24212		T60_4w_2_K1	6616
10MPa_2w_2_K1	27254		T60_0w_con1_K1	8905
10MPa_2w_1_K1	7356		T60_2w_1_K1	11662
K1	11745		T60_2w_2_K1	16416
10MPa_4w_1_K2	28368		T60_4+2w_con1_K2	6371
10MPa_4w_con2_K2	24004		T60_4+2w_con2_K2	10764
10MPa_4w_con1_K2	8688		T60_4+2w_1_K2	9599
10MPa_4w_2_K2	11655		T60_4+2w_2_K2	6579
K2	1111		T80_0w_con1_K2	3469
10MPa_4+2w_con1	26892		T80_2w_con1_K2	9308
10MPa_4+2w_1	23927		K2	1079
10MPa_4+2w_con2	28804		K3	94
10MPa_4+2w_2	27768		T70_2w_K4	10248
K3	7947		T70_2w_con1_K4	16931
15MPa_4+2w_con1_K3	38441		T80_4+2w_con1_K4	11776
15MPa_4+2w_con2_K3	35760		T80_4+2w_con2_K4	52128
15MPa_4+2w_2_K3	21068		T80_4+2w_2_K4	68390
15MPa_4+2w_1_K3	34134		T80_4+2w_1_K4	17062
K4	1164		K4	2035
15MPa_4w_con1_K4	33124		T70_4w_con2_K5	68774
15MPa_4w_con2_K4	33891		T70_4w_con1_K5	14221
15MPa_4w_1_K4	34835		T70_4w_1_K5	12491
15MPa_4w_2_K4	38286		T70_4w_2_K5	33250
15MPa_0w_con2_K4	29784		K5	4116
15MPa_0w_con1_K4	48406		K6	1638
K5	2835		T80_4w_con1_K6	11054
12MPa_2w_con2_K5	37597		T80_2w_K3	6937
12MPa_4w+3_con2_K5	31857		T80_4w_1_K6	4638
12MPa_4w+3_con1_K5	36437		T80_4w_2_K6	883
12MPa_4w+3_1_K5	37527		T70_0w_con1_K6	4509
12MPa_4w+3_2_K5	29589		K7	539
12MPa_4w_con1_K5	46458		T70_4+2w_con1_K7	19217
12MPa_4w_con2_K5	33027		T70_4+2w_con2_K7	17214
12MPa_4w_1_K5	30131		T70_4+2w_2_K7	61730
12MPa_4w_2_K5	46792		T70_4+2w_1_K7	17898
K6	15746		T90_0w_2_K7	31020
12MPa_0w_con1_K6	27671		T90_0w_1_K7	16290
12MPa_0w_con2_K6	21662		T60-2w-con2-K8	36188
12MPa_2w_con1_K6	38061		T90_2w_con1_K8	49003
12MPa_2w_1_K6	32441		T90_4w_con1_K9	50612
12MPa_2w_2_K6	37307		T90_4w_con2_K9	58709
			K9	28074
			K10	33280
			T90-4+2w-con1-K10	18879
			T90_4+2w_con_K11	33902
			T90_4w_con1_K14	40721
			T90_4w_con2_K14	26304
			T90_4+3w_con1_K15	34091
			T90_4+3w_con2_K15	40044
			T90_0w_con1_K16	12381
			T90_0w_con2_K16	28804
			T90_2w_con1_K16	40523
			T90_2w_con2_K16	18487
